# Supplementary material for: Chaenomeles Fructus (CF), the Fruit of Chaenomeles sinensis Alleviates IL-1β Induced Cartilage Degradation in Rat Articular Chondrocytes
Source: Int J Mol Sci. 2022 Apr 14;23(8):4360. doi: 10.3390/ijms23084360 (PMC9025567; doi:10.3390/ijms23084360)
Supplement: Supplementary file 1 [file ijms-23-04360-s001.zip]

Archive with 1 entries (1 files):
- ijms-1607755-supplementary.pdf
